# Supplementary material for: Sedeveria pink ruby Extract-Mediated Synthesis of Gold and Silver Nanoparticles and Their Bioactivity against Livestock Pathogens and in Different Cell Lines
Source: Antibiotics (Basel). 2023 Mar 3;12(3):507. doi: 10.3390/antibiotics12030507 (PMC10044096; doi:10.3390/antibiotics12030507)
Supplement: Supplementary file 1 [file antibiotics-12-00507-s001.zip]

Archive with 1 entries (1 files):
- antibiotics-2170034-SI.pdf
